# Supplementary material for: Distinct transcriptomic changes in E14.5 mouse skeletal muscle lacking RYR1 or Cav1.1 converge at E18.5
Source: PLoS One. 2018 Mar 15;13(3):e0194428. doi: 10.1371/journal.pone.0194428 (PMC5854361; doi:10.1371/journal.pone.0194428)
Supplement: S2 Table — (XLSX) [file pone.0194428.s005.xlsx]

## Sheet: Sheet1
GO BP RYR1-/- vs WT E14.5
Term	Overlap	P-value	Adjusted P-value	Old P-value	Old Adjusted P-value	Z-score	Combined Score	Genes
regulation of neuron differentiation (GO:0045664)	9/405	1.71092e-06	0.00110867	3.88729e-08	2.51896e-05	-2.39055	16.2667	NEUROD2;MAP1B;DPYSL3;SPOCK1;NEFL;NEFM;ASCL1;LRP8;ISL1
positive regulation of neuron differentiation (GO:0045666)	6/217	3.14422e-05	0.0101873	3.03733e-06	0.000984096	-2.29529	10.5276	NEUROD2;MAP1B;DPYSL3;NEFL;ASCL1;LRP8
regulation of neuron projection development (GO:0010975)	6/275	0.00011673	0.0166748	1.1455e-05	0.00217715	-2.33464	9.55767	MAP1B;DPYSL3;SPOCK1;NEFL;NEFM;LRP8
positive regulation of neurogenesis (GO:0050769)	6/283	0.000136501	0.0166748	1.34392e-05	0.00217715	-2.37816	9.73585	NEUROD2;MAP1B;DPYSL3;NEFL;ASCL1;LRP8
microtubule-based transport (GO:0010970)	4/95	0.000145214	0.0166748	3.3646e-05	0.00354906	-2.2716	9.2996	UCHL1;MAP1B;NEFL;NEFM
response to axon injury (GO:0048678)	3/39	0.000176913	0.0166748	6.57329e-05	0.00415745	-2.44933	10.0272	DPYSL3;NEFL;ISL1
axon cargo transport (GO:0008088)	3/40	0.000190879	0.0166748	7.05739e-05	0.00415745	-2.49281	10.2052	UCHL1;NEFL;NEFM
cytoskeleton-dependent intracellular transport (GO:0030705)	4/104	0.000205862	0.0166748	4.73471e-05	0.00354906	-2.2429	9.18212	UCHL1;MAP1B;NEFL;NEFM
positive regulation of nervous system development (GO:0051962)	6/313	0.000235505	0.0169563	2.35116e-05	0.00304711	-2.39821	9.7778	NEUROD2;MAP1B;DPYSL3;NEFL;ASCL1;LRP8
negative regulation of nervous system development (GO:0051961)	5/211	0.000307489	0.0199253	4.63552e-05	0.00354906	-2.28514	8.94807	NEUROD2;DPYSL3;SPOCK1;ASCL1;ISL1
GO BP Cav1.1-/- vs WT E14.5
Term	Overlap	P-value	Adjusted P-value	Old P-value	Old Adjusted P-value	Z-score	Combined Score	Genes
muscle contraction (GO:0006936)	9/195	4.51614e-07	0.00043671	4.21297e-07	0.000407394	-2.28897	17.708	MYOM1;CSRP3;MYOT;STBD1;MYL3;SCN3B;MYH6;MYOM2;MYH7
muscle system process (GO:0003012)	9/237	2.28744e-06	0.00110598	2.00825e-06	0.000970988	-2.31803	15.7789	MYOM1;CSRP3;MYOT;STBD1;MYL3;SCN3B;MYOM2;MYH6;MYH7
regulation of the force of heart contraction (GO:0002026)	4/26	7.16099e-06	0.00230823	1.09111e-05	0.00351703	-2.73023	16.576	CSRP3;MYL3;MYH6;MYH7
striated muscle contraction (GO:0006941)	5/71	2.44448e-05	0.00544988	2.74364e-05	0.00663274	-2.09327	10.9105	CSRP3;MYL3;SCN3B;MYH6;MYH7
actin-myosin filament sliding (GO:0033275)	4/38	3.38152e-05	0.00544988	4.27242e-05	0.00688572	-2.43092	12.6703	ACTN3;MYL3;MYH6;MYH7
muscle filament sliding (GO:0030049)	4/38	3.38152e-05	0.00544988	4.27242e-05	0.00688572	-2.42717	12.6508	ACTN3;MYL3;MYH6;MYH7
regulation of blood circulation (GO:1903522)	7/204	6.12792e-05	0.00748308	5.58502e-05	0.00695913	-2.39893	11.743	CSRP3;MYL3;F2RL1;SCN3B;MYH6;MYH7;HBEGF
regulation of heart contraction (GO:0008016)	6/140	6.19076e-05	0.00748308	6.03661e-05	0.00695913	-2.28386	11.1797	CSRP3;MYL3;SCN3B;MYH6;MYH7;HBEGF
actin-mediated cell contraction (GO:0070252)	4/46	7.25693e-05	0.00775653	8.54722e-05	0.00826516	-2.29875	11.1701	ACTN3;MYL3;MYH6;MYH7
regulation of system process (GO:0044057)	9/371	8.02123e-05	0.00775653	6.47695e-05	0.00695913	-2.46561	11.9809	CNN1;CSRP3;MYL3;F2RL1;SCN3B;LMCD1;MYH6;HBEGF;MYH7
