# Supplementary material for: Distinct transcriptomic changes in E14.5 mouse skeletal muscle lacking RYR1 or Cav1.1 converge at E18.5
Source: PLoS One. 2018 Mar 15;13(3):e0194428. doi: 10.1371/journal.pone.0194428 (PMC5854361; doi:10.1371/journal.pone.0194428)
Supplement: S3 Table — (XLSX) [file pone.0194428.s006.xlsx]

## Sheet: Sheet2
RYR1-/- vs WT E14.5 : Regulation of Neuron Differentiation (GO:0045664)
Transcript Cluster ID	Description	Gene Symbol	Fold Change (linear) (homoRYR14.5 vs. wtRYR14.5)	ANOVA p-value (homoRYR14.5 vs. wtRYR14.5)
17301582	neurofilament, light polypeptide	Nefl	-12.38	0.026607
17308046	neurofilament, medium polypeptide	Nefm	-2.62	0.020647
17296427	ISL1 transcription factor, LIM/homeodomain	Isl1	-2.07	0.018496
17243839	achaete-scute complex homolog 1 (Drosophila)	Ascl1	-1.85	0.013973
17354101	dihydropyrimidinase-like 3	Dpysl3	-1.8	0.008494
17293045	sparc/osteonectin, cwcv and kazal-like domains proteoglycan 1	Spock1	-1.76	0.049908
17416540	low density lipoprotein receptor-related protein 8, apolipoprotein e receptor	Lrp8	-1.68	0.048504
17268786	neurogenic differentiation 2	Neurod2	-1.63	0.047972
17295482	microtubule-associated protein 1B	Map1b	-1.5	0.033883
Cav1.1-/- vs WT E14.5 : Muscle Contraction (GO:0006936)
Transcript Cluster ID	Description	Gene Symbol	Fold Change (linear) (homoCAC14.5 vs. wtCAC14.5)	ANOVA p-value (homoCAC14.5 vs. wtCAC14.5)
17491368	cysteine and glycine-rich protein 3	Csrp3	-2.07	0.028221
17439131	starch binding domain 1	Stbd1	-2.06	0.020885
17516332	sodium channel, voltage-gated, type III, beta	Scn3b	-2.06	0.029329
17499485	myomesin 2	Myom2	-1.92	0.031354
17339395	myomesin 1	Myom1	-1.9	0.025289
17350267	myotilin	Myot	-1.76	0.037671
17306577	myosin, heavy polypeptide 7, cardiac muscle, beta	Myh7	-1.67	0.039207
17522439	myosin, light polypeptide 3	Myl3	-1.63	0.030522
17306532	myosin, heavy polypeptide 6, cardiac muscle, alpha	Myh6	1.58	0.047575
