# Supplementary material for: Distinct transcriptomic changes in E14.5 mouse skeletal muscle lacking RYR1 or Cav1.1 converge at E18.5
Source: PLoS One. 2018 Mar 15;13(3):e0194428. doi: 10.1371/journal.pone.0194428 (PMC5854361; doi:10.1371/journal.pone.0194428)
Supplement: S4 Table — (XLSX) [file pone.0194428.s007.xlsx]

## Sheet: E18.5 Signaling
Transcript Cluster ID	Description	Gene Symbol	Fold Change
			E18.5 RYR1-/- vs WT	E18.5 Cav1.1-/- vs WT
MAPK signaling pathway
17498041	dual specificity phosphatase 8	Dusp8	-2.06	-2.29
17277387	FBJ osteosarcoma oncogene	Fos	-2.05	-1.55
17463332	fibroblast growth factor 6	Fgf6	-2.01	-1.72
17345465	serum response factor	Srf	-1.76	-1.87
17342642	dual specificity phosphatase 1	Dusp1	-1.73	-1.66
17220475	dual specificity phosphatase 10; predicted gene, 39725	Dusp10	-1.7	-1.65
17480420	p21 protein (Cdc42/Rac)-activated kinase 1	Pak1	-1.69	-2.27
17336824	heat shock protein 1-like	Hspa1l	-1.68	-2.08
17342249	calcium channel, voltage-dependent, T type, alpha 1H subunit	Cacna1h	-1.56	-1.6
17212185	interleukin 1 receptor, type I	Il1r1	1.52	1.63
17502001	jun D proto-oncogene	Jund	-1.93	NA
17427312	jun proto-oncogene	Jun	-1.76	NA
17332974	ribosomal protein S6 kinase, polypeptide 2	Rps6ka2	-1.62	NA
17271168	protein kinase C, alpha	Prkca	-1.5	NA
17339772	RAS, guanyl releasing protein 3	Rasgrp3	-1.5	NA
17283270	ribosomal protein S6 kinase, polypeptide 5	Rps6ka5	1.52	NA
17413915	transforming growth factor, beta receptor I	Tgfbr1	1.56	NA
17443342	heat shock protein 1	Hspb1	NA	-2.86
17217678	calcium channel, voltage-dependent, L type, alpha 1S subunit	Cacna1s	NA	-2.67
17271143	calcium channel, voltage-dependent, gamma subunit 1	Cacng1	NA	-1.92
17264960	fibroblast growth factor 11	Fgf11	NA	-1.77
17439517	fibroblast growth factor 5	Fgf5	NA	-1.72
17320307	mitogen-activated protein kinase 12	Mapk12	NA	-1.71
17473166	calcium channel, voltage-dependent, gamma subunit 6	Cacng6	NA	-1.7
17390079	phospholipase A2, group IVE	Pla2g4e	NA	-1.69
17456627	filamin C, gamma	Flnc	NA	-1.6
17235511	growth arrest and DNA-damage-inducible 45 beta	Gadd45b	NA	-1.59
17406031	Rap guanine nucleotide exchange factor (GEF) 2	Rapgef2	NA	-1.56
17371912	sterile alpha motif and leucine zipper containing kinase AZK	Zak	NA	-1.5
17290111	fibroblast growth factor 10	Fgf10	NA	1.5
17252013	arrestin, beta 2	Arrb2	NA	1.51
17482766	protein kinase C, beta	Prkcb	NA	1.55
17500535	dual specificity phosphatase 4	Dusp4	NA	1.79
PI3K-Akt signaling pathway
17321094	collagen, type II, alpha 1	Col2a1	-5.57	-3.25
17336681	tenascin XB	Tnxb	-2.81	-2.32
17399347	thrombospondin 3	Thbs3	-2.61	-2.02
17426365	tenascin C	Tnc	-2.35	-2.58
17294934	thrombospondin 4	Thbs4	-2.31	-2.8
17463332	fibroblast growth factor 6	Fgf6	-2.01	-1.72
17458682	cAMP responsive element binding protein 5	Creb5	-1.61	-1.83
17322369	integrin alpha 5 (fibronectin receptor alpha)	Itga5	-1.6	-1.5
17530159	protein phosphatase 2, regulatory subunit B, alpha	Ppp2r3a	-1.51	-1.69
17434933	hepatocyte growth factor	Hgf	1.58	1.97
17295796	phosphatidylinositol 3-kinase, regulatory subunit, polypeptide 1 (p85 alpha)	Pik3r1	1.63	1.84
17381717	integrin alpha 8	Itga8	1.64	1.52
17530540	collagen, type VI, alpha 5	Col6a5	2.23	2.41
17224071	fibronectin 1	Fn1	-1.74	NA
17271168	protein kinase C, alpha	Prkca	-1.5	NA
17501919	cartilage oligomeric matrix protein	Comp	NA	-3.48
17255227	chondroadherin	Chad	NA	-3.31
17211458	collagen, type IX, alpha 1	Col9a1	NA	-3.13
17228712	tenascin N	Tnn	NA	-1.79
17264960	fibroblast growth factor 11	Fgf11	NA	-1.77
17439517	fibroblast growth factor 5	Fgf5	NA	-1.72
17427746	protein kinase, AMP-activated, alpha 2 catalytic subunit	Prkaa2	NA	-1.72
17385654	integrin beta 6	Itgb6	NA	-1.58
17226043	B cell leukemia/lymphoma 2	Bcl2	NA	-1.57
17290111	fibroblast growth factor 10	Fgf10	NA	1.5
17507799	angiopoietin 2	Angpt2	NA	1.53
17211043	serum/glucocorticoid regulated kinase 3	Sgk3	NA	1.57
17316780	angiopoietin 1	Angpt1	NA	1.65
17301886	lysophosphatidic acid receptor 6	Lpar6	NA	1.69
17457310	cholinergic receptor, muscarinic 2, cardiac	Chrm2	NA	1.71
17310259	prolactin receptor	Prlr	NA	1.75
17351053	colony stimulating factor 1 receptor	Csf1r	NA	1.93
17284839	integrin beta 8	Itgb8	NA	2.26
17380222	phosphoenolpyruvate carboxykinase 1, cytosolic	Pck1	NA	3.12
Wnt signaling pathway
17285546	secreted frizzled-related protein 4	Sfrp4	-2.11	-2.12
17237701	Wnt inhibitory factor 1	Wif1	-1.7	-2.45
17394806	nuclear factor of activated T cells, cytoplasmic, calcineurin dependent 2	Nfatc2	-1.56	-1.57
17427312	jun proto-oncogene	Jun	-1.76	NA
17271168	protein kinase C, alpha	Prkca	-1.5	NA
17500068	secreted frizzled-related protein 1	Sfrp1	1.78	NA
17260261	calcium/calmodulin-dependent protein kinase II, beta	Camk2b	NA	-2.23
17420154	wingless-type MMTV integration site family, member 4	Wnt4	NA	-1.53
17482766	protein kinase C, beta	Prkcb	NA	1.55
17402698	dickkopf homolog 2 (Xenopus laevis)	Dkk2	NA	1.65
17307738	frizzled homolog 3 (Drosophila)	Fzd3	NA	1.81
cAMP signaling pathway
17277387	FBJ osteosarcoma oncogene	Fos	-2.05	-1.55
17378663	myosin, light polypeptide 9, regulatory	Myl9	-1.76	-2.23
17480420	p21 protein (Cdc42/Rac)-activated kinase 1	Pak1	-1.69	-2.27
17458682	cAMP responsive element binding protein 5	Creb5	-1.61	-1.83
17534337	ATPase, (Na+)/K+ transporting, beta 4 polypeptide	Atp1b4	-1.61	-1.97
17359160	phospholipase C, epsilon 1	Plce1	-1.6	-1.77
17295796	phosphatidylinositol 3-kinase, regulatory subunit, polypeptide 1 (p85 alpha)	Pik3r1	1.63	1.84
17510772	Hedgehog-interacting protein	Hhip	1.89	2.07
17427312	jun proto-oncogene	Jun	-1.76	NA
17217678	calcium channel, voltage-dependent, L type, alpha 1S subunit	Cacna1s	NA	-2.67
17260261	calcium/calmodulin-dependent protein kinase II, beta	Camk2b	NA	-2.23
17264792	ATPase, Na+/K+ transporting, beta 2 polypeptide	Atp1b2	NA	-1.87
17535572	ATPase, Ca++ transporting, plasma membrane 3	Atp2b3	NA	-1.72
17229178	ATPase, Na+/K+ transporting, beta 1 polypeptide	Atp1b1	NA	-1.68
17489420	FXYD domain-containing ion transport regulator 1	Fxyd1	NA	-1.6
17331918	T cell lymphoma invasion and metastasis 1	Tiam1	NA	1.54
17403866	prostaglandin E receptor 3 (subtype EP3)	Ptger3	NA	1.56
17325206	adenylate cyclase 5	Adcy5	NA	1.58
17245874	GLI-Kruppel family member GLI1	Gli1	NA	1.63
17406145	glutamate receptor, ionotropic, AMPA2 (alpha 2)	Gria2	NA	1.7
17457310	cholinergic receptor, muscarinic 2, cardiac	Chrm2	NA	1.71
17482021	phosphodiesterase 3B, cGMP-inhibited	Pde3b	NA	1.77
17355264	melanocortin 2 receptor	Mc2r	NA	1.97
17452709	hydrocarboxylic acid receptor 1	Hcar1	NA	2.5
cGMP-PKG signaling pathway
17377816	myosin, light polypeptide kinase 2, skeletal muscle	Mylk2	-2.4	-2.82
17306577	myosin, heavy polypeptide 7, cardiac muscle, beta	Myh7	-1.79	-1.72
17345465	serum response factor	Srf	-1.76	-1.87
17378663	myosin, light polypeptide 9, regulatory	Myl9	-1.76	-2.23
17458682	cAMP responsive element binding protein 5	Creb5	-1.61	-1.83
17534337	ATPase, (Na+)/K+ transporting, beta 4 polypeptide	Atp1b4	-1.61	-1.97
17394806	nuclear factor of activated T cells, cytoplasmic, calcineurin dependent 2	Nfatc2	-1.56	-1.57
17304012	potassium large conductance calcium-activated channel, subfamily M, alpha member 1	Kcnma1	-1.53	-1.78
17295796	phosphatidylinositol 3-kinase, regulatory subunit, polypeptide 1 (p85 alpha)	Pik3r1	1.63	1.84
17309268	endothelin receptor type B	Ednrb	1.66	2.18
17217678	calcium channel, voltage-dependent, L type, alpha 1S subunit	Cacna1s	NA	-2.67
17264792	ATPase, Na+/K+ transporting, beta 2 polypeptide	Atp1b2	NA	-1.87
17535572	ATPase, Ca++ transporting, plasma membrane 3	Atp2b3	NA	-1.72
17229178	ATPase, Na+/K+ transporting, beta 1 polypeptide	Atp1b1	NA	-1.68
17282309	solute carrier family 8 (sodium/calcium exchanger), member 3	Slc8a3	NA	-1.62
17363903	protein kinase, cGMP-dependent, type I	Prkg1	NA	-1.6
17496211	ATPase, Ca++ transporting, cardiac muscle, fast twitch 1	Atp2a1	NA	-1.58
17304010	potassium large conductance calcium-activated channel, subfamily M, alpha member 1; RIKEN cDNA A830039N20 gene	Kcnma1	NA	-1.5
17325206	adenylate cyclase 5	Adcy5	NA	1.58
17482021	phosphodiesterase 3B, cGMP-inhibited	Pde3b	NA	1.77
