# Supplementary material for: Distinct transcriptomic changes in E14.5 mouse skeletal muscle lacking RYR1 or Cav1.1 converge at E18.5
Source: PLoS One. 2018 Mar 15;13(3):e0194428. doi: 10.1371/journal.pone.0194428 (PMC5854361; doi:10.1371/journal.pone.0194428)
Supplement: S5 Table — (XLSX) [file pone.0194428.s008.xlsx]

## Sheet: Sheet1
GO BP RYR1-/- vs WT E18.5
Term	Overlap	P-value	Adjusted P-value	Old P-value	Old Adjusted P-value	Z-score	Combined Score	Genes
muscle contraction (GO:0006936)	25/195	5.53016e-12	1.56006e-08	8.13334e-12	2.29442e-08	-2.28897	41.1464	RYR1;CHRNA1;MYLK2;MYL6B;CACNA1H;CKMT2;CSRP3;EDNRB;CHRNG;MB;DPYSL3;MYH13;KCNE1L;NOS1;SCN3B;MYOF;P2RX6;MYOT;MYL2;KCNQ1;MYL3;KCNMA1;TCAP;MYL9;MYH7
muscle system process (GO:0003012)	26/237	7.28712e-11	1.02785e-07	7.24715e-11	1.02221e-07	-2.31803	37.2985	RYR1;HDAC4;CHRNA1;MYLK2;MYL6B;CACNA1H;CKMT2;CSRP3;EDNRB;CHRNG;MB;DPYSL3;MYH13;KCNE1L;NOS1;SCN3B;MYOF;P2RX6;MYOT;MYL2;KCNQ1;MYL3;KCNMA1;TCAP;MYL9;MYH7
striated muscle contraction (GO:0006941)	12/71	8.78396e-08	6.9713e-05	1.74183e-07	9.8274e-05	-2.09636	20.0646	CHRNA1;MYLK2;CSRP3;MB;MYL2;KCNQ1;MYL3;TCAP;KCNE1L;NOS1;SCN3B;MYH7
extracellular matrix organization (GO:0030198)	27/359	1.16795e-07	6.9713e-05	6.00251e-08	4.46434e-05	-2.37327	22.7149	ECM2;TNXB;COL12A1;TNC;DPT;CTSS;COL19A1;LOXL2;ADAMTSL4;CYP1B1;GPM6B;CMA1;COL25A1;FN1;PRKCA;TGFBR1;MFAP5;COL2A1;COL20A1;ITGA8;ITGA5;COL6A5;TGFBI;FMOD;CD44;MATN3;FBN1
extracellular structure organization (GO:0043062)	27/360	1.23561e-07	6.9713e-05	6.33016e-08	4.46434e-05	-2.37297	22.712	ECM2;TNXB;COL12A1;TNC;DPT;CTSS;COL19A1;LOXL2;ADAMTSL4;CYP1B1;GPM6B;COL25A1;CMA1;FN1;PRKCA;TGFBR1;MFAP5;COL2A1;ITGA8;COL20A1;ITGA5;TGFBI;COL6A5;FMOD;CD44;MATN3;FBN1
regulation of system process (GO:0044057)	25/371	2.57497e-06	0.00121067	1.27535e-06	0.000599628	-2.47603	16.6305	POPDC2;HDAC4;MYLK2;SRF;HSPB7;CACNA1H;C1QTNF3;CSRP3;EDNRB;PLCE1;KCNE1L;NOS1;SCN3B;BVES;ACE;PRKCA;KLF4;RUNX1;MYL2;KCNQ1;MYL3;PI16;MYL9;SMTNL1;MYH7
cardiac muscle contraction (GO:0060048)	8/41	4.17045e-06	0.00168069	8.08563e-06	0.00325851	-2.28462	14.5954	MYLK2;CSRP3;MYL2;KCNQ1;MYL3;TCAP;KCNE1L;SCN3B
actin-myosin filament sliding (GO:0033275)	7/38	2.50732e-05	0.0074442	4.17446e-05	0.00905858	-2.41675	11.8429	MYBPC2;ACTN3;MYL2;MYL3;TCAP;MYL6B;MYH7
muscle filament sliding (GO:0030049)	7/38	2.50732e-05	0.0074442	4.17446e-05	0.00905858	-2.413	11.8245	MYBPC2;ACTN3;MYL2;MYL3;TCAP;MYL6B;MYH7
regulation of heart contraction (GO:0008016)	13/140	2.63885e-05	0.0074442	2.36058e-05	0.00683821	-2.27862	11.166	POPDC2;HDAC4;HSPB7;PRKCA;CACNA1H;CSRP3;KCNQ1;MYL3;KCNE1L;NOS1;SCN3B;BVES;MYH7
GO BP Cav1.1-/- vs WT E18.5
Term	Overlap	P-value	Adjusted P-value	Old P-value	Old Adjusted P-value	Z-score	Combined Score	Genes
muscle contraction (GO:0006936)	42/195	5.41861e-16	2.0141e-12	4.00586e-15	1.04443e-11	-2.28897	61.6438	CHRNA1;MYOM1;MYLK2;SMPX;MYL6B;RCSD1;CACNA1H;CLCN1;MYOM2;CKMT2;CSRP3;EDNRB;SGCA;DPYSL3;MYH13;SCN7A;DMD;KCNE1L;CACNA1S;NOS1;ANKRD2;CACNG1;SCN3B;SNTA1;GAMT;DTNA;TPM3;ACTN2;PGAM2;ATP1B1;TRDN;P2RX6;JSRP1;MYOT;MYL2;FXYD1;MYL3;KCNMA1;CASQ2;TCAP;MYL9;MYH7
muscle system process (GO:0003012)	46/237	1.47455e-15	2.74046e-12	5.61976e-15	1.04443e-11	-2.31803	61.7126	HDAC4;CHRNA1;MYOM1;MYLK2;MSTN;SMPX;ATP2A1;MYL6B;RCSD1;CACNA1H;CLCN1;MYOM2;CKMT2;CSRP3;EDNRB;SGCA;DPYSL3;MYH13;SCN7A;DMD;KCNE1L;CACNA1S;NOS1;ANKRD2;CACNG1;SCN3B;PRKG1;SNTA1;GAMT;DTNA;TPM3;ACTN2;PGAM2;ATP1B1;TRDN;P2RX6;JSRP1;MYOT;MYL2;MYL3;KCNMA1;FXYD1;CASQ2;TCAP;MYL9;MYH7
striated muscle contraction (GO:0006941)	19/71	1.13924e-09	1.41152e-06	7.3622e-09	6.84133e-06	-2.09636	28.2398	CHRNA1;MYLK2;DTNA;SMPX;PGAM2;ATP1B1;RCSD1;CSRP3;JSRP1;MYL2;MYL3;CASQ2;TCAP;KCNE1L;DMD;CACNA1S;NOS1;SCN3B;MYH7
regulation of system process (GO:0044057)	47/371	4.29687e-09	3.99287e-06	1.76882e-09	2.19157e-06	-2.48124	30.8443	CAMK2B;POPDC2;HDAC4;NLGN3;CHRM2;MYLK2;SLC22A5;MSTN;HSPB6;TENM4;SRF;HSPB7;PTPRO;ATP2A1;CACNA1H;CTGF;C1QTNF3;CSRP3;EDNRB;CMYA5;PLCE1;DMD;KCNE1L;NOS1;SCN3B;LMCD1;BVES;PRKG1;SNTA1;SREBF1;CAV3;GSTO1;S100A1;EPHX2;ADIPOQ;ATP1B1;RUNX1;MYL2;MYL3;FXYD1;CASQ2;CASQ1;PPP1R12B;MYL9;SMTNL1;MYH7;FGF10
acylglycerol metabolic process (GO:0006639)	20/93	2.51443e-08	1.86923e-05	6.95957e-08	5.02103e-05	-2.18086	23.7439	SLC25A1;DGAT2;TNXB;CAV3;DGAT1;ACSL1;LPL;ABHD5;AGPAT2;ACACA;ACLY;FABP4;FASN;APOC1;GPD1;PNPLA3;PLCE1;APOE;PLIN1;LPIN1
neutral lipid metabolic process (GO:0006638)	20/94	3.04601e-08	1.88701e-05	8.10497e-08	5.02103e-05	-2.1886	23.8075	SLC25A1;DGAT2;TNXB;CAV3;DGAT1;ACSL1;LPL;ABHD5;AGPAT2;ACACA;ACLY;FABP4;FASN;APOC1;GPD1;PNPLA3;PLCE1;PLIN1;APOE;LPIN1
triglyceride metabolic process (GO:0006641)	19/87	4.30155e-08	2.28412e-05	1.19879e-07	6.36559e-05	-2.18456	23.3463	SLC25A1;DGAT2;TNXB;CAV3;DGAT1;ACSL1;LPL;ABHD5;AGPAT2;ACACA;ACLY;FABP4;FASN;APOC1;GPD1;PNPLA3;APOE;PLIN1;LPIN1
neutral lipid biosynthetic process (GO:0046460)	13/43	9.94849e-08	4.10872e-05	5.49542e-07	0.000169713	-2.33734	23.6067	SLC25A1;DGAT2;DGAT1;ACSL1;LPL;AGPAT2;ACACA;ACLY;FASN;GPD1;PNPLA3;PLCE1;LPIN1
acylglycerol biosynthetic process (GO:0046463)	13/43	9.94849e-08	4.10872e-05	5.49542e-07	0.000169713	-2.33452	23.5782	SLC25A1;DGAT2;DGAT1;ACSL1;LPL;AGPAT2;ACACA;ACLY;FASN;GPD1;PNPLA3;PLCE1;LPIN1
positive regulation of sodium ion transmembrane transport (GO:1902307)	8/15	1.75841e-07	6.53602e-05	3.19808e-06	0.000495303	-2.6426	25.463	WNK2;FXYD1;DMD;GLRX;NOS1;ATP1B2;ANK3;ATP1B1
