# Supplementary material for: Distinct transcriptomic changes in E14.5 mouse skeletal muscle lacking RYR1 or Cav1.1 converge at E18.5
Source: PLoS One. 2018 Mar 15;13(3):e0194428. doi: 10.1371/journal.pone.0194428 (PMC5854361; doi:10.1371/journal.pone.0194428)
Supplement: S6 Table — (XLSX) [file pone.0194428.s009.xlsx]

## Sheet: Sheet2
GO BP Muscle Contraction (GO:0006936) : RYR1-/- vsWT and Cav1.1-/- vs WT E18.5
			RYR1-/- vs WT		Cav1.1-/- vs WT
Transcript Cluster ID	Description	Gene Symbol	Fold Change (linear) (homoRYR18.5 vs. wtRYR18.5)	ANOVA p-value (homoRYR18.5 vs. wtRYR18.5)	Fold Change (linear) (homoCAC18.5 vs. wtCAC18.5)	ANOVA p-value (homoCAC18.5 vs. wtCAC18.5)
17491368	cysteine and glycine-rich protein 3	Csrp3	-2.83	0.006347	-3.63	0.000179
17294816	creatine kinase, mitochondrial 2	Ckmt2	-2.09	0.000707	-2.96	0.00038
17441453	nitric oxide synthase 1, neuronal	Nos1	-1.65	0.001234	-2.87	0.000813
17377816	myosin, light polypeptide kinase 2, skeletal muscle	Mylk2	-2.4	0.001336	-2.82	0.000602
17516332	sodium channel, voltage-gated, type III, beta	Scn3b	-2.35	0.001012	-2.76	0.000921
17217678	calcium channel, voltage-dependent, L type, alpha 1S subunit	Cacna1s	na	na	-2.67	0.000568
17522439	myosin, light polypeptide 3	Myl3	-3.57	0.039915	-2.5	0.000741
17251179	myosin, heavy polypeptide 13, skeletal muscle	Myh13	-2.07	0.007311	-2.49	0.000706
17359493	ankyrin repeat domain 2 (stretch responsive muscle)	Ankrd2	na	na	-2.32	0.026655
17378663	myosin, light polypeptide 9, regulatory	Myl9	-1.76	0.003868	-2.23	0.00037
17255987	titin-cap	Tcap	-2.31	9.6e-05	-2.18	0.004558
17545045	potassium voltage-gated channel, Isk-related family, member 1-like, pseudogene	Kcne1l	-1.61	0.005759	-2.1	0.002686
17350267	myotilin	Myot	-1.61	0.008516	-2.03	0.000598
17442010	myosin, light polypeptide 2, regulatory, cardiac, slow	Myl2	-1.81	0.008283	-1.94	1.4e-05
17271143	calcium channel, voltage-dependent, gamma subunit 1	Cacng1	na	na	-1.92	0.003809
17399583	tropomyosin 3, gamma	Tpm3	na	na	-1.88	0.008796
17354101	dihydropyrimidinase-like 3	Dpysl3	-2.33	0.008582	-1.86	0.001023
17499485	myomesin 2	Myom2	na	na	-1.84	0.00179
17304012	potassium large conductance calcium-activated channel, subfamily M, alpha member 1	Kcnma1	na	na	-1.78	0.000255
17548074	dihydropyrimidinase-like 3	Dpysl3	-1.5	0.035842	-1.77	5.5e-05
17260192	phosphoglycerate mutase 2	Pgam2	na	na	-1.72	0.004968
17306577	myosin, heavy polypeptide 7, cardiac muscle, beta	Myh7	-1.79	0.029239	-1.72	0.015821
17539110	small muscle protein, X-linked	Smpx	na	na	-1.72	0.00741
17246154	myosin, light polypeptide 6B	Myl6b	-1.76	0.024045	-1.69	0.023026
17229178	ATPase, Na+/K+ transporting, beta 1 polypeptide	Atp1b1	na	na	-1.68	0.003106
17243102	junctional sarcoplasmic reticulum protein 1	Jsrp1	na	na	-1.67	0.003605
17393131	syntrophin, acidic 1	Snta1	na	na	-1.67	0.009554
17339395	myomesin 1	Myom1	na	na	-1.66	0.001866
17348902	dystrobrevin alpha	Dtna	na	na	-1.65	0.005326
17323532	purinergic receptor P2X, ligand-gated ion channel, 6	P2rx6	-2.05	0.009044	-1.65	0.002898
17242842	guanidinoacetate methyltransferase	Gamt	na	na	-1.62	0.005168
17401041	calsequestrin 2	Casq2	na	na	-1.6	0.019968
17489420	FXYD domain-containing ion transport regulator 1	Fxyd1	na	na	-1.6	0.002646
17342249	calcium channel, voltage-dependent, T type, alpha 1H subunit	Cacna1h	-1.56	0.004274	-1.6	0.001115
17536078	dystrophin, muscular dystrophy	Dmd	na	na	-1.58	0.002875
17232453	triadin	Trdn	na	na	-1.57	0.001903
17229269	RCSD domain containing 1	Rcsd1	na	na	-1.55	0.000128
17457913	chloride channel, voltage-sensitive 1	Clcn1	na	na	-1.52	0.025822
17268107	sarcoglycan, alpha (dystrophin-associated glycoprotein)	Sgca	na	na	-1.51	0.019418
17290603	actinin alpha 2	Actn2	na	na	-1.5	0.001122
17304010	potassium large conductance calcium-activated channel, subfamily M, alpha member 1; RIKEN cDNA A830039N20 gene	Kcnma1	-1.53	0.020582	-1.5	0.004968
17386557	cholinergic receptor, nicotinic, alpha polypeptide 1 (muscle)	Chrna1	1.79	0.013449	1.8	0.000603
17386090	sodium channel, voltage-gated, type VII, alpha	Scn7a	na	na	1.87	0.017812
17309268	endothelin receptor type B	Ednrb	1.66	0.003216	2.18	0.000349
17488608	ryanodine receptor 1, skeletal muscle	Ryr1	-1.93	0.000406	na	na
17364280	myoferlin	Myof	-1.59	0.006883	na	na
17485320	potassium voltage-gated channel, subfamily Q, member 1	Kcnq1	-1.51	0.023639	na	na
17215208	cholinergic receptor, nicotinic, gamma polypeptide	Chrng	1.63	0.01669	na	na
17318741	myoglobin	Mb	1.88	0.001856	na	na
