# Supplementary material for: Distinct transcriptomic changes in E14.5 mouse skeletal muscle lacking RYR1 or Cav1.1 converge at E18.5
Source: PLoS One. 2018 Mar 15;13(3):e0194428. doi: 10.1371/journal.pone.0194428 (PMC5854361; doi:10.1371/journal.pone.0194428)
Supplement: S7 Table — (XLSX) [file pone.0194428.s010.xlsx]

## Sheet: Sheet4
RYR1-/- vs WT E18.5 Go BP : Extracellular Matrix Organization (GO:0030198)
Transcript Cluster ID	Description	Gene Symbol	Fold Change (linear) (homoRYR18.5 vs. wtRYR18.5)	ANOVA p-value (homoRYR18.5 vs. wtRYR18.5)
17321094	collagen, type II, alpha 1	Col2a1	-5.57	0.035702
17336681	tenascin XB	Tnxb	-2.81	0.004621
17273973	matrilin 3	Matn3	-2.68	0.048215
17426365	tenascin C	Tnc	-2.35	0.000427
17462663	microfibrillar associated protein 5	Mfap5	-2.05	0.000331
17217373	fibromodulin	Fmod	-1.98	0.002806
17218927	dermatopontin	Dpt	-1.86	0.026325
17287827	transforming growth factor, beta induced	Tgfbi	-1.81	0.001546
17224071	fibronectin 1	Fn1	-1.74	0.013923
17529099	collagen, type XII, alpha 1	Col12a1	-1.64	0.046359
17407829	ADAMTS-like 4	Adamtsl4	-1.64	0.007762
17388733	CD44 antigen	Cd44	-1.63	0.01587
17322369	integrin alpha 5 (fibronectin receptor alpha)	Itga5	-1.6	0.002717
17390879	fibrillin 1	Fbn1	-1.54	0.04925
17287148	extracellular matrix protein 2, female organ and adipocyte specific	Ecm2	-1.53	0.037732
17301670	lysyl oxidase-like 2	Loxl2	-1.52	0.008961
17271168	protein kinase C, alpha	Prkca	-1.5	0.026913
17400375	cathepsin S	Ctss	1.51	0.03565
17413915	transforming growth factor, beta receptor I	Tgfbr1	1.56	0.024209
17306937	chymase 1, mast cell	Cma1	1.64	0.000711
17381717	integrin alpha 8	Itga8	1.64	0.01415
17539611	glycoprotein m6b	Gpm6b	1.65	0.004234
17380915	collagen, type XX, alpha 1; RIKEN cDNA 9230112E08 gene	Col20a1	1.66	0.008148
17402607	collagen, type XXV, alpha 1	Col25a1	1.69	0.018141
17347448	cytochrome P450, family 1, subfamily b, polypeptide 1	Cyp1b1	1.81	0.005273
17221817	collagen, type XIX, alpha 1	Col19a1	2.11	0.003798
17530540	collagen, type VI, alpha 5	Col6a5	2.23	0.003435
