# Supplementary material for: Distinct transcriptomic changes in E14.5 mouse skeletal muscle lacking RYR1 or Cav1.1 converge at E18.5
Source: PLoS One. 2018 Mar 15;13(3):e0194428. doi: 10.1371/journal.pone.0194428 (PMC5854361; doi:10.1371/journal.pone.0194428)
Supplement: S9 Table — (XLSX) [file pone.0194428.s012.xlsx]

## Sheet: Sheet1
WT E18.5 vs E14.5 GO BP
Term	Overlap	P-value	Adjusted P-value	Old P-value	Old Adjusted P-value	Z-score	Combined Score	Genes
muscle contraction (GO:0006936)	34/85	1.34386e-19	2.30472e-16	4.14344e-16	7.106e-13	-2.66329	95.8954	RYR1;TRIM72;MYOM2;ACTG2;CLCN1;TTN;CKMT2;SGCA;MYH13;MYH11;ANKRD2;CACNA1S;CACNG1;SNTA1;GAMT;CAV3;TPM3;TMOD4;TPM1;SORBS1;TRDN;MYLPF;ACTA1;MYH2;DES;MYOT;FXYD1;HRC;MYH8;SSPN;SCN4A;MYH4;CRYAB;SNTB1
muscle filament sliding (GO:0030049)	19/38	1.02368e-13	8.77808e-11	6.85145e-11	5.87512e-08	-2.44941	56.719	TMOD1;MYBPC1;MYBPC2;ACTN3;TPM3;TNNC2;TPM1;NEB;TTN;ACTA1;MYH2;DES;MYL3;TNNT3;MYH8;TCAP;TNNI2;DMD;MYH4
striated muscle contraction (GO:0006941)	14/21	8.24741e-13	4.71477e-10	1.40984e-09	8.05961e-07	-2.80301	60.1951	MYOM1;MYLK2;MYBPC1;MYBPC2;DTNA;SMPX;PGAM2;MYOM2;KLHL41;TTN;MYOM3;CASQ2;NOS1;ALDOA
sarcomere organization (GO:0045214)	14/28	1.88965e-10	8.10186e-08	2.24839e-08	9.63999e-06	-2.4611	40.1863	MYOM1;MYBPC1;MYBPC2;TPM1;KLHL41;MYOM2;MYPN;LMOD2;TTN;MYOM3;OBSCN;TCAP;CAPN3;CASQ1
regulation of cardiac conduction (GO:1903779)	17/53	9.3372e-09	3.20266e-06	1.39437e-07	4.78267e-05	-2.46622	31.2014	RYR1;DMPK;ATP2B3;ABCC9;ATP1A2;ATP2A1;ATP1B2;AGT;RYR3;TRDN;SLC8A3;STIM1;FXYD1;CASQ2;CASQ1;NOS1;PRKACA
muscle organ development (GO:0007517)	17/56	2.37398e-08	6.78562e-06	2.68247e-07	7.6674e-05	-2.25205	26.801	TRIM72;CAV3;LAMA2;FHL1;FHL3;NEB;MAPK12;SGCA;ITGA7;CAPN3;SPEG;DMD;ITGB1BP2;ANKRD2;BVES;MEF2D;SGCG
cardiac muscle contraction (GO:0060048)	12/33	3.01831e-07	7.39486e-05	3.36083e-06	0.000823404	-2.64384	25.1486	MYLK2;CSRP3;KCNQ1;MYL3;TPM1;CASQ2;TCAP;TNNI2;ATP1A2;DMD;SCN1B;TTN
myofibril assembly (GO:0030239)	5/6	5.03143e-06	0.00107861	0.000164924	0.0202032	-0.569959	3.894	CAPN3;MYOZ3;MYOZ1;MYOZ2;KLHL41
regulation of ryanodine-sensitive calcium-release channel activity (GO:0060314)	7/14	7.77889e-06	0.00148231	8.14195e-05	0.012694	-2.68402	17.4841	JPH2;JSRP1;HRC;DMD;NOS1;PRKACA;JPH1
gluconeogenesis (GO:0006094)	11/40	2.05513e-05	0.00334987	7.40034e-05	0.0126916	-2.49082	14.1948	TPI1;GOT1;MDH1;PGAM2;SLC25A12;ALDOA;PCK1;ENO3;PPARGC1A;FBP2;SLC25A13
WT E18.5 vs E14.5 Wiki Pathways
Term	Overlap	P-value	Adjusted P-value	Old P-value	Old Adjusted P-value	Z-score	Combined Score	Genes
Striated Muscle Contraction_Mus musculus_WP216	22/41	1.57664e-16	5.34482e-14	2.81601e-11	9.54627e-09	-2.10514	64.3332	TMOD1;MYOM1;MYBPC1;MYBPC2;SMPX;TPM3;TNNC2;NEB;MYOM2;TTN;MYH1;ACTA1;DES;JSRP1;MYL3;TNNT3;CASQ2;MYH8;TCAP;TNNI2;DMD;MYH4
Striated Muscle Contraction_Homo sapiens_WP383	18/38	1.51126e-12	2.56158e-10	8.51629e-09	1.44351e-06	-1.85403	40.9468	TMOD1;MYOM1;MYBPC1;MYBPC2;ACTN3;TPM3;TNNC2;TPM1;NEB;TTN;ACTA1;DES;MYL3;TNNT3;MYH8;TCAP;TNNI2;DMD
Retinoblastoma (RB) in Cancer_Homo sapiens_WP2446	21/90	9.28021e-08	1.04866e-05	9.37393e-06	0.00105925	-1.89722	21.7524	PLK4;RRM1;RFC4;RRM2;MCM7;PRIM1;HMGB2;CDC7;TTK;CDC25A;SMC2;DHFR;CCNB1;CDK4;CCNE1;POLE2;CHEK1;STMN1;MCM3;MCM4;SKP2
Glycolysis and Gluconeogenesis_Mus musculus_WP157	14/48	7.08497e-07	6.00451e-05	3.85747e-05	0.00316317	-1.82825	17.7713	TPI1;GOT1;MDH1;PGAM2;SLC2A3;SLC2A4;ENO3;HK2;MPC1;DLAT;ALDOA;PCK1;PFKM;FBP2
Glycolysis and Gluconeogenesis_Homo sapiens_WP534	14/49	9.35922e-07	6.34555e-05	4.66544e-05	0.00316317	-1.82752	17.6633	TPI1;GOT1;MDH1;PGAM2;SLC2A3;SLC2A4;ENO3;HK2;MPC1;DLAT;ALDOA;PCK1;PFKM;FBP2
Fatty Acid Beta Oxidation_Mus musculus_WP1269	11/33	2.56517e-06	0.000144932	9.8094e-05	0.00517973	-1.89862	16.7824	ACADVL;TPI1;CHKB;ACSS2;ACADL;ACSL1;ECI1;LPL;ACADM;CRAT;PNPLA2
DNA Replication_Mus musculus_WP150	12/40	3.17669e-06	0.000151762	0.000110169	0.00517973	-1.86982	16.4417	PRIM2;RFC4;DBF4;MCM7;POLE2;PRIM1;MCM3;MCM4;CDC7;MCM5;CDC6;MCM2
Fatty Acid Beta Oxidation_Homo sapiens_WP143	11/34	3.58139e-06	0.000151762	0.000122235	0.00517973	-1.88107	16.5407	ACADVL;TPI1;CHKB;ACSS2;ACADL;ACSL1;ECI1;LPL;ACADM;CRAT;PNPLA2
DNA Replication_Homo sapiens_WP466	12/42	5.60523e-06	0.00021113	0.000162216	0.00611015	-1.80081	15.2403	PRIM2;RFC4;DBF4;MCM7;POLE2;PRIM1;MCM3;MCM4;CDC7;MCM5;CDC6;MCM2
Cell Cycle_Homo sapiens_WP179	19/103	1.53339e-05	0.000519819	0.000373555	0.0126635	-1.66034	12.5555	MCM7;PLK1;CDC7;CDC6;CDC25C;CDC25A;CCNB1;CCND2;DBF4;CDK4;CCNE1;CHEK1;MCM3;MCM4;MCM5;SKP2;BUB1;MAD2L1;MCM2
RYR1-/- E18.5 vs E14.5 GO BP
Term	Overlap	P-value	Adjusted P-value	Old P-value	Old Adjusted P-value	Z-score	Combined Score	Genes
muscle contraction (GO:0006936)	25/85	1.16322e-15	1.68085e-12	2.75746e-13	3.98453e-10	-2.66329	72.2063	MYOM2;CHRND;GJA1;CHRNG;SGCA;MYH11;CACNA1S;CACNG1;SNTA1;GAMT;CAV3;TMOD4;MYOF;SORBS1;TRDN;MYLPF;MYH2;DES;MYOT;FXYD1;HRC;MYH8;SCN4A;CRYAB;SNTB1
striated muscle contraction (GO:0006941)	8/21	7.08788e-07	0.000512099	8.30448e-06	0.00599999	-2.86274	21.691	MYOM1;MYBPC1;DTNA;SMPX;PGAM2;NOS1;MYOM2;MYOM3
DNA replication (GO:0006260)	16/106	3.76416e-06	0.00113103	1.37719e-05	0.00663346	-2.85426	19.3651	TIPIN;BLM;EGF;NAP1L1;CDC7;CDC6;CDC25C;CDC25A;DBF4;NASP;EXO1;POLE2;CHEK1;MCM3;MCM4;RHNO1
negative regulation of calcium ion transport (GO:0051926)	5/8	4.69633e-06	0.00113103	7.51285e-05	0.0155087	-3.73887	25.3669	CAV3;STC1;INPP5K;PACSIN3;NOS1
cell-cell adhesion via plasma-membrane adhesion molecules (GO:0098742)	5/8	4.69633e-06	0.00113103	7.51285e-05	0.0155087	-3.38226	22.9474	CEACAM1;MAG;FLRT3;MPZ;FGFRL1
fatty acid beta-oxidation using acyl-CoA dehydrogenase (GO:0033539)	5/8	4.69633e-06	0.00113103	7.51285e-05	0.0155087	-2.81767	19.1169	ACADVL;ACADL;ETFA;ACADM;ETFB
muscle filament sliding (GO:0030049)	9/38	1.24821e-05	0.00257666	5.48722e-05	0.0155087	-2.26916	13.527	TMOD1;MYBPC1;MYH2;DES;TNNC2;TNNT3;MYH8;TNNI2;DMD
mesenchymal cell differentiation (GO:0048762)	4/6	3.33335e-05	0.00602086	0.000351102	0.0507342	-1.93086	9.87158	BMP2;HMGA2;BMP7;FGFR2
fatty acid beta-oxidation (GO:0006635)	8/34	4.01689e-05	0.00644934	0.000148212	0.0267708	-2.52926	12.757	ACADVL;ABCD2;ACAA2;ACADL;ECI1;ADIPOQ;ACADM;ACADS
muscle organ development (GO:0007517)	10/56	5.73317e-05	0.00828443	0.000169425	0.0272022	-2.15379	10.3239	CAV3;LAMA2;SGCA;ITGA7;SPEG;DMD;MKX;ITGB1BP2;BVES;SGCG
RYR1-/- E18.5 vs E14.5 Wiki Pathways
Term	Overlap	P-value	Adjusted P-value	Old P-value	Old Adjusted P-value	Z-score	Combined Score	Genes
Fatty Acid Beta Oxidation_Homo sapiens_WP143	12/34	3.08646e-09	4.78401e-07	9.44213e-07	0.000146353	-2.1963	31.9624	LIPE;ACADVL;CHKB;ACSS2;ACADL;CPT2;ACSL1;ECI1;LPL;ACADM;CRAT;ACADS
Fatty Acid Beta Oxidation_Mus musculus_WP1269	12/33	2.07085e-09	4.78401e-07	7.28409e-07	0.000146353	-2.16286	31.4758	LIPE;ACADVL;CHKB;ACSS2;ACADL;CPT2;ACSL1;ECI1;LPL;ACADM;CRAT;ACADS
Striated Muscle Contraction_Mus musculus_WP216	11/41	3.45686e-07	3.57209e-05	2.39516e-05	0.00247499	-2.01021	20.5841	TMOD1;MYOM1;MYBPC1;DES;SMPX;TNNC2;TNNT3;MYH8;TNNI2;DMD;MYOM2
Mitochondrial LC-Fatty Acid Beta-Oxidation_Mus musculus_WP401	7/16	1.18223e-06	9.16226e-05	6.38684e-05	0.0049498	-1.57343	14.6295	ACADVL;ACADL;CPT2;ACSL1;ECI1;ACADM;ACADS
Mitochondrial LC-Fatty Acid Beta-Oxidation_Homo sapiens_WP368	7/17	1.94159e-06	0.000100316	8.65432e-05	0.00536568	-1.55731	14.3384	ACADVL;ACADL;CPT2;ACSL1;ECI1;ACADM;ACADS
Adipogenesis genes_Mus musculus_WP447	17/128	1.10891e-05	0.000370228	0.000462323	0.0121392	-1.7103	13.5137	STAT5A;CEBPA;EGR2;ADIPOQ;LPL;TWIST1;RORA;RETN;SLC2A4;KLF15;LIPE;BMP2;PPARG;PLIN1;LPIN1;PPARA;PPARGC1A
PPAR signaling pathway_Mus musculus_WP2316	12/68	1.20043e-05	0.000370228	0.000342988	0.0106326	-1.67163	13.2082	CPT2;ACADL;ACSL1;ADIPOQ;AQP7;LPL;PPARG;CD36;PLIN1;SORBS1;ACADM;PPARA
Arrhythmogenic Right Ventricular Cardiomyopathy_Homo sapiens_WP2118	13/75	6.42859e-06	0.000284695	0.000228353	0.0101128	-1.61187	13.1595	LAMA2;CACNB1;GJA1;DES;CDH2;SGCA;ITGA7;ITGB8;CTNNA3;DMD;CACNA1S;CACNG1;SGCG
Adipogenesis_Homo sapiens_WP236	17/130	1.36565e-05	0.000370228	0.000542886	0.0129457	-1.63249	12.899	STAT5A;CEBPA;EGR2;ADIPOQ;LPL;TWIST1;RORA;RETN;SLC2A4;KLF15;LIPE;BMP2;PPARG;PLIN1;LPIN1;PPARA;PPARGC1A
Striated Muscle Contraction_Homo sapiens_WP383	9/38	1.24821e-05	0.000370228	0.000297384	0.0106326	-1.48597	11.7412	TMOD1;MYOM1;MYBPC1;DES;TNNC2;TNNT3;MYH8;TNNI2;DMD
Cav1.1-/- E18.5 vs E14.5 GO BP
Term	Overlap	P-value	Adjusted P-value	Old P-value	Old Adjusted P-value	Z-score	Combined Score	Genes
muscle contraction (GO:0006936)	26/85	8.92146e-16	1.26596e-12	2.25719e-13	3.20295e-10	-2.66329	72.9613	RYR1;TRIM72;MYOM2;ACTG2;CLCN1;TTN;CKMT2;GJA1;SGCA;MYH11;CACNG1;SNTA1;TMOD4;SORBS1;TRDN;MYLPF;ACTA1;MYH2;DES;MYOT;FXYD1;HRC;MYH8;SSPN;SCN4A;MYH4
muscle filament sliding (GO:0030049)	16/38	1.07019e-12	7.59298e-10	2.18668e-10	1.55145e-07	-2.44941	51.4343	TMOD1;MYBPC1;MYBPC2;ACTN3;TNNC2;NEB;TTN;ACTA1;MYH2;DES;TNNT3;MYH8;TCAP;TNNI2;DMD;MYH4
striated muscle contraction (GO:0006941)	12/21	7.51421e-12	3.55422e-09	2.86269e-09	1.35405e-06	-2.80301	54.5329	MYOM1;MYLK2;MYBPC1;MYBPC2;DTNA;SMPX;PGAM2;CASQ2;MYOM2;KLHL41;TTN;MYOM3
sarcomere organization (GO:0045214)	12/28	5.88604e-10	2.08807e-07	3.47387e-08	1.23236e-05	-2.4611	37.8563	MYOM1;MYBPC1;MYBPC2;OBSCN;TCAP;CASQ1;KLHL41;MYOM2;MYPN;LMOD2;TTN;MYOM3
lipid storage (GO:0019915)	7/11	7.4664e-08	2.11897e-05	3.7389e-06	0.0010611	-2.15253	23.1656	BSCL2;DGAT2;DGAT1;CAV1;CIDEA;FITM1;CD36
fatty acid beta-oxidation (GO:0006635)	10/34	1.03877e-06	0.000245669	7.91357e-06	0.00187156	-2.64342	21.9708	HADHB;ACADVL;ABCD2;ACAA2;ACADL;ECI1;ADIPOQ;ACADM;HADH;ACADS
regulation of cardiac conduction (GO:1903779)	12/53	1.91531e-06	0.000388261	9.90948e-06	0.00200879	-2.41371	18.9569	RYR1;STIM1;FXYD1;CASQ2;ATP2B3;ATP1A2;ATP2A1;ATP1B2;CASQ1;AGT;RYR3;TRDN
carnitine shuttle (GO:0006853)	6/11	2.36797e-06	0.000420018	3.65089e-05	0.00575624	-1.58599	12.3314	PRKAA2;CPT2;PRKAG2;THRSP;SLC25A20;ACACB
glucose homeostasis (GO:0042593)	12/58	5.2548e-06	0.000828507	2.1758e-05	0.00385933	-2.79464	19.8304	TFAP2B;MLXIPL;CEBPA;PRKAA2;ADIPOQ;PDK4;INPP5K;PPARG;SLC2A4;PCK1;ADIPOR2;PDK2
fatty acid beta-oxidation using acyl-CoA dehydrogenase (GO:0033539)	5/8	7.26085e-06	0.000858595	0.000105625	0.0124902	-2.08099	14.6922	ACADVL;ACADL;ETFA;ACADM;ETFB
Cav1.1-/- E18.5 vs E14.5 Wiki Pathways
Term	Overlap	P-value	Adjusted P-value	Old P-value	Old Adjusted P-value	Z-score	Combined Score	Genes
Striated Muscle Contraction_Mus musculus_WP216	19/41	8.75655e-16	2.75831e-13	5.339e-11	1.68179e-08	-2.10514	60.8785	TMOD1;MYOM1;MYBPC1;MYBPC2;SMPX;TNNC2;NEB;MYOM2;TTN;ACTA1;DES;JSRP1;TNNT3;CASQ2;MYH8;TCAP;TNNI2;DMD;MYH4
Fatty Acid Beta Oxidation_Mus musculus_WP1269	16/33	6.87258e-14	1.08243e-11	1.1084e-09	1.63299e-07	-2.11002	53.2763	ACADVL;CHKB;ACSS2;ACSL1;ECI1;LPL;HADHB;LIPE;ACADL;CPT2;ACADM;SLC25A20;HADH;CRAT;ACADS;PNPLA2
Fatty Acid Beta Oxidation_Homo sapiens_WP143	16/34	1.2467e-13	1.30904e-11	1.55523e-09	1.63299e-07	-2.14377	53.721	ACADVL;CHKB;ACSS2;ACSL1;ECI1;LPL;HADHB;LIPE;ACADL;CPT2;ACADM;SLC25A20;HADH;CRAT;ACADS;PNPLA2
Striated Muscle Contraction_Homo sapiens_WP383	15/38	1.69782e-11	1.33703e-09	3.35108e-08	2.63897e-06	-1.76202	36.003	TMOD1;MYOM1;MYBPC1;MYBPC2;ACTN3;TNNC2;NEB;TTN;ACTA1;DES;TNNT3;MYH8;TCAP;TNNI2;DMD
Adipogenesis genes_Mus musculus_WP447	25/128	1.76332e-10	1.11089e-08	1.81337e-07	1.14242e-05	-1.78836	32.7548	CFD;CEBPA;UCP1;LPL;TWIST1;RETN;SLC2A4;AGPAT2;LIPE;NAMPT;PCK1;PPARGC1A;SREBF1;STAT1;ADIPOQ;KLF15;AGT;BSCL2;FABP4;LEP;PNPLA3;PPARG;PLIN1;LPIN1;PPARA
Adipogenesis_Homo sapiens_WP236	24/130	1.35624e-09	7.12024e-08	7.91105e-07	4.1533e-05	-1.76084	28.9795	CFD;SREBF1;CEBPA;STAT1;ADIPOQ;UCP1;LPL;TWIST1;RETN;SLC2A4;KLF15;AGPAT2;AGT;BSCL2;LIPE;LEP;NAMPT;PNPLA3;PPARG;PLIN1;LPIN1;PCK1;PPARA;PPARGC1A
Mitochondrial LC-Fatty Acid Beta-Oxidation_Mus musculus_WP401	9/15	4.16032e-09	1.87214e-07	2.13673e-06	9.61527e-05	-1.30418	20.2031	ACADVL;ACADL;CPT2;ACSL1;ECI1;ACADM;SLC25A20;HADH;ACADS
Mitochondrial LC-Fatty Acid Beta-Oxidation_Homo sapiens_WP368	9/17	8.50324e-09	3.34815e-07	3.12216e-06	0.000122935	-1.38552	20.6576	ACADVL;ACADL;CPT2;ACSL1;ECI1;ACADM;SLC25A20;HADH;ACADS
PPAR signaling pathway_Mus musculus_WP2316	15/68	1.45775e-07	5.10214e-06	1.60265e-05	0.000560927	-1.67163	20.3703	ACSL1;ADIPOQ;UCP1;AQP7;LPL;SORBS1;FABP4;CPT2;ACADL;PPARG;CD36;PLIN1;ACADM;PCK1;PPARA
Fatty acid oxidation_Mus musculus_WP2318	6/10	1.11708e-06	3.51879e-05	8.90408e-05	0.00269613	-0.584312	5.99201	ACADVL;ACAA2;CPT2;ACADM;HADH;ACADS
