# Supplementary material for: Distinct transcriptomic changes in E14.5 mouse skeletal muscle lacking RYR1 or Cav1.1 converge at E18.5
Source: PLoS One. 2018 Mar 15;13(3):e0194428. doi: 10.1371/journal.pone.0194428 (PMC5854361; doi:10.1371/journal.pone.0194428)
Supplement: S10 Table — (XLSX) [file pone.0194428.s013.xlsx]

## Sheet: Sheet1
Wiki Pathways WT only E18.5 vs E14.5
Term	Overlap	P-value	Adjusted P-value	Old P-value	Old Adjusted P-value	Z-score	Combined Score	Genes
miRs in Muscle Cell Differentiation_Homo sapiens_WP2012	5/38	0.00196346	0.334186	0.00356359	0.552878	-1.94259	2.12919	ID2;SRF;PRKACA;MEF2D;EZH2
TCA Cycle_Mus musculus_WP434	4/30	0.00531684	0.334186	0.00869496	0.552878	-2.00161	2.19388	SUCLA2;MDH1;SDHC;PDK1
miR-517 relationship with ARCN1 and USP1_Homo sapiens_WP3596	2/5	0.00538954	0.334186	0.0112848	0.552878	-0.962237	1.05467	ID2;USP1
Retinoblastoma (RB) in Cancer_Homo sapiens_WP2446	7/90	0.00566417	0.334186	0.00882423	0.552878	-1.86934	2.04891	DHFR;RRM1;RFC4;MCM7;CDK4;STMN1;HMGB2
SRF and miRs in Smooth Muscle Differentiation and Proliferation_Homo sapiens_WP1991	3/17	0.00710522	0.335367	0.0117135	0.552878	-1.30454	1.42525	CCND2;SRF;MEF2D
G1 to S cell cycle control_Mus musculus_WP413	5/60	0.0139676	0.44994	0.0200343	0.615231	-1.87368	1.4964	PRIM2;CCND2;MCM7;CDK4;MCM2
DNA Replication_Mus musculus_WP150	4/40	0.0147231	0.44994	0.0211425	0.615231	-1.86982	1.49332	PRIM2;RFC4;MCM7;MCM2
DNA Replication_Homo sapiens_WP466	4/42	0.0173777	0.44994	0.0244942	0.615231	-1.84892	1.47662	PRIM2;RFC4;MCM7;MCM2
Splicing factor NOVA regulated synpatic proteins_Mus musculus_WP1983	4/42	0.0173777	0.44994	0.0244942	0.615231	-1.73633	1.3867	DAB1;KCNMA1;ANK3;EFNA5
Signal Transduction of S1P Receptor_Homo sapiens_WP26	3/25	0.0208897	0.44994	0.0292552	0.615231	-1.54337	1.2326	S1PR3;MAPK12;PIK3C2B
Wiki Pathways RYR1-/- only E18.5 vs E14.5
Term	Overlap	P-value	Adjusted P-value	Old P-value	Old Adjusted P-value	Z-score	Combined Score	Genes
Endochondral Ossification_Mus musculus_WP1270	4/59	0.000150748	0.0115828	0.000404265	0.0303384	-1.95259	8.7051	COL2A1;PLAT;RUNX2;GLI3
Endochondral Ossification_Homo sapiens_WP474	4/64	0.000206836	0.0115828	0.000541756	0.0303384	-1.92035	8.56135	COL2A1;PLAT;RUNX2;GLI3
BMP Signalling and Regulation_Homo sapiens_WP1425	2/12	0.00131191	0.048978	0.00271812	0.101476	-1.35949	4.10075	BMP2;RUNX2
Focal Adhesion_Mus musculus_WP85	4/185	0.0101428	0.195713	0.0211418	0.294098	-2.03379	3.31732	COL2A1;COL11A1;CAPN1;THBS1
Focal Adhesion_Homo sapiens_WP306	4/191	0.0113021	0.195713	0.023416	0.294098	-2.06983	3.37611	COL2A1;COL11A1;CAPN1;THBS1
Integrated Pancreatic Cancer Pathway_Homo sapiens_WP2377	4/192	0.0115033	0.195713	0.0238091	0.294098	-2.165	3.53134	STAT5A;CST3;CAPN1;THBS1
Senescence and Autophagy in Cancer_Homo sapiens_WP615	3/105	0.0122321	0.195713	0.0226472	0.294098	-1.76511	2.87908	BMP2;PLAT;THBS1
Hematopoietic Stem Cell Differentiation_Homo sapiens_WP2849	2/47	0.0193836	0.200658	0.0310451	0.294098	-1.71531	2.75506	STAT5A;RUNX1
Adipogenesis genes_Mus musculus_WP447	3/128	0.0206786	0.200658	0.0372024	0.294098	-1.68428	2.70521	STAT5A;EGR2;BMP2
Adipogenesis_Homo sapiens_WP236	3/130	0.0215317	0.200658	0.0386505	0.294098	-1.65816	2.66326	STAT5A;EGR2;BMP2
Wiki Pathways Cav1.1-/- only E18.5 vs E14.5
Term	Overlap	P-value	Adjusted P-value	Old P-value	Old Adjusted P-value	Z-score	Combined Score	Genes
Adipogenesis genes_Mus musculus_WP447	8/128	1.45043e-05	0.00138859	8.32169e-05	0.00788869	-1.89245	12.4513	CFD;BSCL2;SREBF1;STAT1;LEP;NAMPT;PNPLA3;AGPAT2
Adipogenesis_Homo sapiens_WP236	8/130	1.62409e-05	0.00138859	9.22653e-05	0.00788869	-1.86353	12.261	CFD;BSCL2;SREBF1;STAT1;LEP;NAMPT;PNPLA3;AGPAT2
Triacylglyceride Synthesis_Mus musculus_WP386	3/21	0.000729305	0.0415704	0.00196862	0.112211	-1.95369	6.21344	DGAT2;DGAT1;AGPAT2
Triacylglyceride Synthesis_Homo sapiens_WP325	3/24	0.00108916	0.0465618	0.00278121	0.118897	-2.09658	6.43016	DGAT2;DGAT1;AGPAT2
Type II interferon signaling (IFNG)_Mus musculus_WP1253	3/32	0.00253872	0.0549153	0.00585911	0.136585	-1.66667	4.83663	STAT1;ISG15;GBP3
Fatty Acid Beta Oxidation_Mus musculus_WP1269	3/33	0.0027752	0.0549153	0.00634385	0.136585	-1.89862	5.50974	HADHB;SLC25A20;HADH
AMPK Signaling_Homo sapiens_WP1403	4/69	0.00289524	0.0549153	0.00726619	0.136585	-1.83598	5.32796	SREBF1;LEP;PRKAG2;ADIPOR2
Fatty Acid Beta Oxidation_Homo sapiens_WP143	3/34	0.00302481	0.0549153	0.00685189	0.136585	-1.88107	5.45881	HADHB;SLC25A20;HADH
Leptin and adiponectin_Mus musculus_WP683	2/10	0.00312634	0.0549153	0.00683472	0.136585	-0.554488	1.6091	LEP;ADIPOR2
Endoderm Differentiation_Homo sapiens_WP2853	4/71	0.00321142	0.0549153	0.0079874	0.136585	-1.69796	4.92742	STAT1;LEF1;LAMC1;HOXC11
GO BP WT only E18.5 vs E14.5
Term	Overlap	P-value	Adjusted P-value	Old P-value	Old Adjusted P-value	Z-score	Combined Score	Genes
positive regulation of rRNA processing (GO:2000234)	4/6	4.57603e-06	0.00408182	2.56367e-05	0.0228679	-2.16888	11.9315	HEATR1;WDR75;RIOK1;WDR43
muscle organ development (GO:0007517)	6/56	0.00208948	0.415154	0.00119317	0.354768	-2.35031	2.06617	FHL1;CAPN3;FHL3;ANKRD2;MEF2D;MAPK12
sister chromatid cohesion (GO:0007062)	8/97	0.00220681	0.415154	0.000940399	0.354768	-2.7154	2.38713	KIF18A;CDCA5;PLK1;CENPK;NUF2;CENPN;NDC80;MAD2L1
positive regulation of transcription from RNA polymerase I promoter (GO:0045943)	3/12	0.002511	0.415154	0.00269575	0.380861	-3.51861	3.09323	HEATR1;WDR75;WDR43
muscle cell cellular homeostasis (GO:0046716)	3/12	0.002511	0.415154	0.00269575	0.380861	-2.3655	2.07952	SRF;CAPN3;ALDOA
cellular response to glucose stimulus (GO:0071333)	3/15	0.00492486	0.415154	0.00463304	0.380861	-2.61634	2.30004	KCNB1;PRKACA;SOX4
membrane repolarization during atrial cardiac muscle cell action potential (GO:0098914)	2/5	0.00538954	0.415154	0.00725856	0.380861	-0.141633	0.124511	KCNQ1;KCNJ3
positive regulation of sodium ion transmembrane transporter activity (GO:2000651)	2/5	0.00538954	0.415154	0.00725856	0.380861	0.0387347	-0.0340519	WNK2;ANK3
glycolipid metabolic process (GO:0006664)	2/5	0.00538954	0.415154	0.00725856	0.380861	0.123808	-0.108841	POGLUT1;ST3GAL6
rRNA pseudouridine synthesis (GO:0031118)	2/5	0.00538954	0.415154	0.00725856	0.380861	1.67289	-1.47065	DKC1;GAR1
GO BP RYR1-/- only E18.5 vs E14.5
Term	Overlap	P-value	Adjusted P-value	Old P-value	Old Adjusted P-value	Z-score	Combined Score	Genes
chondrocyte differentiation (GO:0002062)	3/23	0.000151078	0.0229482	0.000159686	0.0317231	-2.88831	10.902	BMP2;RUNX2;RUNX1
plasma membrane repair (GO:0001778)	2/5	0.000202944	0.0229482	0.000343443	0.0317231	-1.69356	6.39236	AHNAK2;MYOF
positive regulation of neuron differentiation (GO:0045666)	3/31	0.000373488	0.0229482	0.00035906	0.0317231	-2.64234	9.97355	BMP2;ECT2;BRINP3
regulation of cardiac muscle cell contraction (GO:0086004)	2/7	0.00042366	0.0229482	0.000585658	0.0317231	-3.2321	12.1996	PDE4B;STC1
positive regulation of macrophage chemotaxis (GO:0010759)	2/7	0.00042366	0.0229482	0.000585658	0.0317231	-2.2851	8.62513	RARRES2;THBS1
positive regulation of transcription from RNA polymerase II promoter involved in cellular response to chemical stimulus (GO:1901522)	2/7	0.00042366	0.0229482	0.000585658	0.0317231	-1.4734	5.56136	BMP2;RUNX2
embryonic digestive tract development (GO:0048566)	2/11	0.0010965	0.0445454	0.0012556	0.0474827	-2.76854	8.61359	RARRES2;GLI3
positive regulation of interleukin-2 production (GO:0032743)	2/11	0.0010965	0.0445454	0.0012556	0.0474827	-2.02985	6.31537	PDE4B;RUNX1
positive regulation of chemotaxis (GO:0050921)	2/12	0.00131191	0.0473746	0.00146101	0.0474827	-1.88321	5.74316	RARRES2;THBS1
cation transmembrane transport (GO:0098655)	2/13	0.00154586	0.0487004	0.00168134	0.0496758	-2.44231	7.38082	CHRND;CHRNG
GO BP Cav1.1-/- only E18.5 vs E14.5
Term	Overlap	P-value	Adjusted P-value	Old P-value	Old Adjusted P-value	Z-score	Combined Score	Genes
acylglycerol acyl-chain remodeling (GO:0036155)	4/8	3.51648e-07	0.000156483	1.73445e-06	0.00077183	-2.6637	23.3408	DGAT2;DGAT1;PNPLA3;MGLL
lipid storage (GO:0019915)	4/11	1.6248e-06	0.000361518	4.6962e-06	0.0010449	-2.53201	20.0667	BSCL2;DGAT2;DGAT1;CAV1
triglyceride biosynthetic process (GO:0019432)	4/16	8.66627e-06	0.0012855	1.61689e-05	0.00239839	-3.11101	20.7088	DGAT2;DGAT1;AGMO;PNPLA3
positive regulation of calcium ion transport into cytosol (GO:0010524)	3/7	2.09605e-05	0.00233185	5.51987e-05	0.00614086	-3.24951	19.6956	P2RX7;P2RX5;CAV1
mitochondrial transport (GO:0006839)	4/36	0.000245466	0.0218465	0.000270092	0.0240382	-2.46243	9.41565	SLC25A19;SLC25A20;SLC25A42;SLC25A35
long-chain fatty-acyl-CoA metabolic process (GO:0035336)	2/5	0.00071458	0.052998	0.00126416	0.0937588	-0.327839	0.963027	DGAT2;DGAT1
endoderm development (GO:0007492)	2/6	0.00106584	0.0677572	0.00167687	0.106601	-0.656643	1.76757	LAMC1;HOXC11
diacylglycerol metabolic process (GO:0046339)	2/8	0.00196729	0.0972714	0.00266728	0.122542	-2.398	5.58794	DGAT2;DGAT1
regulation of fatty acid biosynthetic process (GO:0042304)	2/8	0.00196729	0.0972714	0.00266728	0.122542	-1.30982	3.0522	PRKAG2;ADIPOR2
mammary gland development (GO:0030879)	2/9	0.00251517	0.10175	0.00324324	0.122542	-1.95663	4.47136	CAV1;LEF1
GO CC WT only E18.5 vs E14.5
Term	Overlap	P-value	Adjusted P-value	Old P-value	Old Adjusted P-value	Z-score	Combined Score	Genes
sarcolemma (GO:0042383)	5/35	0.00134627	0.176052	0.00111773	0.160853	-2.52836	4.39171	POPDC2;SLC8A3;ABCC9;ANK3;PLEC
costamere (GO:0043034)	3/13	0.003207	0.176052	0.00360657	0.160853	-2.75681	4.78852	SYNM;ANK3;PLEC
sarcomere (GO:0030017)	4/27	0.00360129	0.176052	0.00316228	0.160853	-2.29169	3.98061	MYL3;TPM1;ANKRD2;ABRA
I band (GO:0031674)	3/15	0.00492486	0.176052	0.00510347	0.173263	-2.25267	3.91284	MYL3;ANKRD2;ALDOA
box H/ACA snoRNP complex (GO:0031429)	2/5	0.00538954	0.176052	0.00776962	0.173263	0.168448	-0.292591	DKC1;GAR1
clathrin-sculpted monoamine transport vesicle membrane (GO:0070083)	2/5	0.00538954	0.176052	0.00776962	0.173263	0.763763	-1.32664	RAB3A;SLC18A1
Z disc (GO:0030018)	6/68	0.00555028	0.176052	0.00350305	0.160853	-2.68003	4.65516	PAK1;CSRP3;SYNPO2;CAPN3;MYOZ3;ANK3
nuclear membrane (GO:0031965)	10/167	0.00680006	0.176052	0.00285285	0.160853	-3.50326	6.08508	NDC1;PAK1;CCND2;DMPK;RIF1;CDK4;HACD3;TMEM38B;PLCD4;UTP18
condensed chromosome (GO:0000793)	3/17	0.00710522	0.176052	0.00692429	0.173263	-2.09006	3.63039	RAD51;RIF1;HMGB2
microtubule cytoskeleton (GO:0015630)	8/130	0.0126475	0.282039	0.00633055	0.173263	-3.0567	3.86889	TPX2;KIF18A;NUDCD2;TAF1A;PLK1;MTUS1;TACC2;MCM2
GO CC RYR1-/- only E18.5 vs E14.5
Term	Overlap	P-value	Adjusted P-value	Old P-value	Old Adjusted P-value	Z-score	Combined Score	Genes
postsynaptic membrane (GO:0045211)	3/33	0.000450365	0.0297241	0.000579827	0.0382686	-2.59809	9.13436	CHRND;MUSK;P2RY1
acetylcholine-gated channel complex (GO:0005892)	2/15	0.00206868	0.0682664	0.00267638	0.0883206	-2.47907	6.65465	CHRND;CHRNG
voltage-gated calcium channel complex (GO:0005891)	2/19	0.00332938	0.0732463	0.00408469	0.0898632	-2.67833	7.00096	PDE4B;CACNA1G
endoplasmic reticulum lumen (GO:0005788)	5/261	0.0068124	0.108228	0.00714302	0.11786	-4.09262	9.1	CST3;COL2A1;COL11A1;THBS1;MATN3
cleavage furrow (GO:0032154)	2/30	0.00819911	0.108228	0.00934358	0.123335	-2.22766	4.95323	ECT2;MYH10
dendrite (GO:0030425)	3/125	0.0194347	0.204196	0.0206713	0.227384	-3.35095	5.32356	CALB1;P2RY1;BRINP3
myosin II complex (GO:0016460)	1/5	0.0225461	0.204196	0.0271874	0.227999	1.23189	-1.95707	MYH10
photoreceptor outer segment membrane (GO:0042622)	1/7	0.0314232	0.204196	0.036088	0.227999	-0.39503	0.627575	PROM1
bicellular tight junction (GO:0005923)	2/65	0.0353891	0.204196	0.0376429	0.227999	-2.42299	3.84934	WNK3;ECT2
actomyosin (GO:0042641)	1/8	0.0358317	0.204196	0.0405083	0.227999	-0.635433	1.0095	MYH10
GO CC Cav1.1-/- only E18.5 vs E14.5
Term	Overlap	P-value	Adjusted P-value	Old P-value	Old Adjusted P-value	Z-score	Combined Score	Genes
proteinaceous extracellular matrix (GO:0005578)	5/94	0.001281	0.130662	0.00127531	0.130082	-3.19517	6.50263	TFPI2;MGP;FLRT1;KERA;COL19A1
integral component of nuclear inner membrane (GO:0005639)	2/11	0.00379967	0.193783	0.00486583	0.165438	-3.26998	5.36609	P2RX7;P2RX5
integral component of plasma membrane (GO:0005887)	19/1223	0.00856042	0.291054	0.00482616	0.165438	-6.72872	8.30488	CNTNAP1;GOLM1;HHIP;TPBG;TACSTD2;CD3G;CSF2RB;SLC1A5;APCDD1;PVR;P2RX7;EPCAM;TSPAN7;FLRT1;FFAR4;SDC1;FXYD5;KCNK1;EPHA1
lipid particle (GO:0005811)	3/58	0.0134363	0.30612	0.0135242	0.331382	-2.80823	3.32433	DGAT2;CAV1;PNPLA3
integral component of mitochondrial inner membrane (GO:0031305)	2/22	0.0150059	0.30612	0.0162442	0.331382	-2.59586	3.07293	MCUR1;SLC25A19
lateral plasma membrane (GO:0016328)	2/27	0.0221754	0.344611	0.0232748	0.339147	-2.04332	2.17682	EPCAM;TACSTD2
mitochondrial inner membrane (GO:0005743)	7/330	0.0236498	0.344611	0.0201987	0.339147	-4.52549	4.82117	HADHB;SLC25A19;UQCR10;SLC25A42;SLC25A20;COX6B1;SLC25A35
paranode region of axon (GO:0033270)	1/6	0.050222	0.352312	0.0558917	0.359147	0.252525	-0.263444	CNTNAP1
potassium channel complex (GO:0034705)	1/6	0.050222	0.352312	0.0558917	0.359147	0.769161	-0.802419	KCNK1
Ctf18 RFC-like complex (GO:0031390)	1/7	0.0583451	0.352312	0.06362	0.359147	0.472156	-0.492571	DSCC1
